# Supplementary material for: PearMODB: a multiomics database for pear (Pyrus) genomics, genetics and breeding study
Source: Database (Oxford). 2023 Jul 6;2023:baad050. doi: 10.1093/database/baad050 (PMC10325485; doi:10.1093/database/baad050)
Supplement: baad050_Supp [file baad050_supp.zip]

Archive with 1 entries (1 files):
- suppl_data/Supplementary Table 1.xlsx
