# Supplementary material for: PearMODB: a multiomics database for pear (Pyrus) genomics, genetics and breeding study
Source: Database (Oxford). 2023 Jul 6;2023:baad050. doi: 10.1093/database/baad050 (PMC10325485; doi:10.1093/database/baad050)
Supplement: baad050_Supp [file baad050_supp.zip › suppl_data/Supplementary Table 1.xlsx]

## Sheet: Genome Data
List of genomes in PearMODB
Species	Varieties	Data Source	Reference
P. bretschneideri Rehd	Dangshansuli	Pear Genome Project	[1]
P. communis	Bartlett	GigaDB	[2]
	D'Anjou	GDR	[3]
P. pyrifolia	Nijisseiki	GDR	[4]
	Cuiguan	Genome Warehouse	[5]
P. betuleafolia	Duli	Genome Warehouse	[6]
(P. ussuriensis x communis) x spp.	Zhongai 1	Figshare	[7]
1	Wu, J., Wang, Z., Shi, Z., et al. (2013) The genome of the pear (Pyrus bretschneideri Rehd.). Genome Research, 23, 396-408.
2	Linsmith, G., Rombauts, S., Montanari, S., et al. (2019) Pseudo-chromosome-length genome assembly of a double haploid "Bartlett" pear (Pyrus communis L.). Gigascience, 8.
3	Zhang, H., Wafula, E.K., Eilers, J., et al. (2022) Building a foundation for gene family analysis in Rosaceae genomes with a novel workflow: A case study in Pyrus architecture genes. Front Plant Science, 13, 975942.
4	Shirasawa, K., Itai, A., Isobe, S. (2021) Chromosome-scale genome assembly of Japanese pear (Pyrus pyrifolia) variety 'Nijisseiki'. DNA Research, 28.
5	Gao, Y., Yang, Q., Yan, X., et al. (2021) High-quality genome assembly of 'Cuiguan' pear (Pyrus pyrifolia) as a reference genome for identifying regulatory genes and epigenetic modifications responsible for bud dormancy. Horticulture Research, 8.
6	Dong, X., Wang, Z., Tian, L., et al. (2020) De novo assembly of a wild pear (Pyrus betuleafolia) genome. Plant Biotechnology Journal, 18, 581-595.
7	Ou, C., Wang, F., Wang, J., et al. (2019) A de novo genome assembly of the dwarfing pear rootstock Zhongai 1. Scientific Data, 6, 281.

## Sheet: RNA-Seq data for Bartlett
List of all RNA-Seq data from ‘Bartlett’
Bioproject ID	Sample name	Definition	Replicate No.	Run Accession	Layout	Reference
PRJNA344800	0C14d	Fruit treatment by 0℃ for 14 days	Rep1	SRR4309582	PAIRED	[1]
			Rep2	SRR4309583	PAIRED
			Rep3	SRR4309584	PAIRED
	10C5d	Fruit treatment by 10℃ for 5 days	Rep1	SRR4309585	PAIRED
			Rep2	SRR4309586	PAIRED
			Rep3	SRR4309587	PAIRED
	Control	Control treatment	Rep1	SRR4309580	PAIRED
			Rep2	SRR4309579	PAIRED
			Rep3	SRR4309581	PAIRED
PRJNA255920	S1	Gene expression during fruit growth and development. (100 DAFB)	Rep1	SRR1572168	SINGLE	[2]
			Rep2	SRR1572981	SINGLE
			Rep3	SRR1572982	SINGLE
	S2	Gene expression during fruit growth and development. (106 DAFB)	Rep1	SRR1572983	SINGLE
			Rep2	SRR1572984	SINGLE
			Rep3	SRR1572985	SINGLE
	S3	Gene expression during fruit growth and development. (113 DAFB)	Rep1	SRR1572986	SINGLE
			Rep2	SRR1572987	SINGLE
			Rep3	SRR1572988	SINGLE
	S4	Gene expression during fruit growth and development. (120 DAFB)	Rep1	SRR1572989	SINGLE
			Rep2	SRR1572990	SINGLE
			Rep3	SRR1572991	SINGLE
1	Nham, N.T., Macnish, A.J., Zakharov, F., et al. (2017) ‘Bartlett’pear fruit (Pyrus communis L.) ripening regulation by low temperatures involves genes associated with jasmonic acid, cold response, and transcription factors. Plant Science, 260, 8-18.
2	Nham, N.T., de Freitas, S.T., Macnish, A.J., et al. (2015) A transcriptome approach towards understanding the development of ripening capacity in ‘Bartlett’pears (Pyrus communis L.). BMC Genomics, 16, 1-20.

## Sheet: RNA-Seq data for Cuiguan
List of all RNA-Seq data from 'Cuiguan'
Bioproject ID	Sample name	Definition	Replicate No.	Run Accession	Layout	Reference
PRJNA687887	GA14_1	It's the RNA-Seq data of Gibberellin-induced 'Cuiguan' pear fruit parthenocarpy.	Rep1	SRR13355293	PAIRED	NA
	GA14_2		Rep2	SRR13355291	PAIRED
	GA14_3		Rep3	SRR13355290	PAIRED
	GA1_1		Rep1	SRR13355305	PAIRED
	GA1_2		Rep2	SRR13355304	PAIRED
	GA1_3		Rep3	SRR13355302	PAIRED
	GA3_1		Rep1	SRR13355301	PAIRED
	GA3_2		Rep2	SRR13355300	PAIRED
	GA3_3		Rep3	SRR13355299	PAIRED
	GA5_1		Rep1	SRR13355298	PAIRED
	GA5_3		Rep3	SRR13355297	PAIRED
	GA7_1		Rep1	SRR13355296	PAIRED
	GA7_2		Rep2	SRR13355295	PAIRED
	GA7_3		Rep3	SRR13355294	PAIRED
	P0_1		Rep1	SRR13355315	PAIRED
	P0_2		Rep2	SRR13355314	PAIRED
	P0_3		Rep3	SRR13355303	PAIRED
	CK14_1		Rep1	SRR13355308	PAIRED
	CK14_2		Rep2	SRR13355307	PAIRED
	CK14_3		Rep3	SRR13355306	PAIRED
	CK1_1		Rep1	SRR13355292	PAIRED
	CK1_2		Rep2	SRR13355289	PAIRED
	CK1_3		Rep3	SRR13355288	PAIRED
	CK3_1		Rep1	SRR13355287	PAIRED
	CK3_2		Rep2	SRR13355286	PAIRED
	CK3_3		Rep3	SRR13355285	PAIRED
	CK5_1		Rep1	SRR13355284	PAIRED
	CK5_2		Rep2	SRR13355313	PAIRED
	CK5_3		Rep3	SRR13355312	PAIRED
	CK7_1		Rep1	SRR13355311	PAIRED
	CK7_2		Rep2	SRR13355310	PAIRED
	CK7_3		Rep3	SRR13355309	PAIRED
PRJNA644723	CK	Transcriptome profiling of untreated and fruit bagging treated ‘Cuiguan’ pear fruit skin,	Rep1	SRR12170492	PAIRED	NA
			Rep2	SRR12170493	PAIRED
			Rep3	SRR12170494	PAIRED
	BA		Rep1	SRR12170495	PAIRED
			Rep2	SRR12170496	PAIRED
			Rep3	SRR12170497	PAIRED
PRJNA595699	YP-L1	Transcriptome sequencing of petioles	Rep1	SRR10693224	PAIRED	NA
	YP-L2		Rep1	SRR10693223	PAIRED
	YP-L3		Rep1	SRR10693222	PAIRED
	YP-L4		Rep1	SRR10693221	PAIRED
	YP-L5		Rep1	SRR10693220	PAIRED
	YP-L6		Rep1	SRR10693219	PAIRED
PRJNA595454	GB1	Transcriptome sequencing of developing carpopodiums in pear	Rep1	SRR10681860	PAIRED	NA
	GB2		Rep1	SRR10681859	PAIRED
	GB3		Rep1	SRR10681858	PAIRED
	GB4		Rep1	SRR10681857	PAIRED
	GB5		Rep1	SRR10681856	PAIRED
	GB6		Rep1	SRR10681855	PAIRED
PRJNA594065	YB1	Transcriptome sequencing of developing petioles	Rep1	SRR10600978	PAIRED	NA
	YB2		Rep1	SRR10600977	PAIRED
	YB3		Rep1	SRR10600976	PAIRED
	YB4		Rep1	SRR10600975	PAIRED
	YB5		Rep1	SRR10600974	PAIRED
	YB6		Rep1	SRR10600973	PAIRED
PRJNA594064	GR1	Transcriptome sequencing of developing fruits	Rep1	SRR10600972	PAIRED	NA
	GR2		Rep1	SRR10600971	PAIRED
	GR3		Rep1	SRR10600970	PAIRED
	GR4		Rep1	SRR10600969	PAIRED
	GR5		Rep1	SRR10600968	PAIRED
	GR6		Rep1	SRR10600967	PAIRED

## Sheet: RNA-Seq data for Dangshansuli
List of all RNA-Seq data from 'Dangshansuli'
Bioproject ID	Sample name	Definition	Replicate No.	Run Accession	Layout	Reference
PRJNA752684	MJ_LW-1	The early response of 'Dangshansuli' leaves during Botryosphaeria dothidea infection	Rep1	SRR15369178	PAIRED	[1]
	MJ_LW-11		Rep1	SRR15369177	PAIRED
	MJ_LW-13		Rep1	SRR15369176	PAIRED
	MJ_LW-15		Rep1	SRR15369175	SINGLE
	MJ_LW-16		Rep1	SRR15369174	SINGLE
	MJ_LW-17		Rep1	SRR15369173	PAIRED
	MJ_LW-3		Rep1	SRR15369172	PAIRED
	MJ_LW-5		Rep1	SRR15369171	PAIRED
	MJ_LW-7		Rep1	SRR15369170	PAIRED
	MJ_LW-9		Rep1	SRR15369169	PAIRED
PRJNA668821	DSS1-2K CELL1-R1	Single-molecule real-time isoform sequencing of 'Dangshansu' pear flower bud	Rep1	SRR12816126	SINGLE	[2]
	DSS1-2K CELL1-R2		Rep2	SRR12816125	SINGLE
	DSS1-2K CELL1-R3		Rep3	SRR12816114	SINGLE
	DSS1-2K CELL2-R1		Rep1	SRR12816109	SINGLE
	DSS1-2K CELL2-R2		Rep2	SRR12816108	SINGLE
	DSS1-2K CELL2-R3		Rep3	SRR12816107	SINGLE
	DSS1-2K CELL3-R1		Rep1	SRR12816106	SINGLE
	DSS1-2K CELL3-R2		Rep2	SRR12816105	SINGLE
	DSS1-2K CELL3-R3		Rep3	SRR12816104	SINGLE
	DSS2-3K CELL1-R1		Rep1	SRR12816103	SINGLE
	DSS2-3K CELL1-R2		Rep2	SRR12816124	SINGLE
	DSS2-3K CELL1-R3		Rep3	SRR12816123	SINGLE
	DSS2-3K CELL2-R1		Rep1	SRR12816122	SINGLE
	DSS2-3K CELL2-R2		Rep2	SRR12816121	SINGLE
	DSS2-3K CELL2-R3		Rep3	SRR12816120	SINGLE
	DSS2-3K CELL3-R1		Rep1	SRR12816119	SINGLE
	DSS2-3K CELL3-R2		Rep2	SRR12816118	SINGLE
	DSS2-3K CELL3-R3		Rep3	SRR12816117	SINGLE
	DSS3-6K CELL1-R1		Rep1	SRR12816116	SINGLE
	DSS3-6K CELL1-R2		Rep2	SRR12816115	SINGLE
	DSS3-6K CELL1-R3		Rep3	SRR12816113	SINGLE
	DSS3-6K CELL2-R1		Rep1	SRR12816112	SINGLE
	DSS3-6K CELL2-R2		Rep2	SRR12816111	SINGLE
	DSS3-6K CELL2-R3		Rep3	SRR12816110	SINGLE
PRJNA561046	Pbr_fruit_day0_1	The pear fruit RNA-seq data for different developmental stages.	Rep1	SRR9998939	PAIRED	NA
	Pbr_fruit_day0_2		Rep2	SRR9998938	PAIRED
	Pbr_fruit_day0_3		Rep3	SRR9998937	PAIRED
	Pbr_fruit_day15_1		Rep1	SRR9998933	PAIRED
	Pbr_fruit_day15_2		Rep2	SRR9998932	PAIRED
	Pbr_fruit_day15_3		Rep3	SRR9998940	PAIRED
	Pbr_fruit_day7_1		Rep1	SRR9998936	PAIRED
	Pbr_fruit_day7_2		Rep2	SRR9998935	PAIRED
	Pbr_fruit_day7_3		Rep3	SRR9998934	PAIRED
PRJNA498777	Bud	Transcriptome sequencing of 7 different tissues of Chinese white pear	Rep1	SRR8119902	PAIRED	[3]
	Bud		Rep2	SRR8119903	PAIRED
	Bud		Rep3	SRR8119904	PAIRED
	Fruit		Rep1	SRR8119900	PAIRED
	Fruit		Rep2	SRR8119901	PAIRED
	Leaf		Rep1	SRR8119891	PAIRED
	Leaf		Rep2	SRR8119895	PAIRED
	Ovary		Rep1	SRR8119896	PAIRED
	Ovary		Rep2	SRR8119897	PAIRED
	Ovary		Rep3	SRR8119898	PAIRED
	Petal		Rep1	SRR8119890	PAIRED
	Petal		Rep2	SRR8119892	PAIRED
	Petal		Rep3	SRR8119907	PAIRED
	Sepal		Rep1	SRR8119893	PAIRED
	Sepal		Rep2	SRR8119894	PAIRED
	Sepal		Rep3	SRR8119906	PAIRED
	Stem		Rep1	SRR8119899	PAIRED
	Stem		Rep2	SRR8119905	PAIRED
	Stem		Rep3	SRR8119889	PAIRED
PRJNA299117	HP	Hydrated pollen grain	Rep1	SRR2730694	SINGLE	[4]
	MP	Mature pollen	Rep1	SRR2730693	SINGLE
	PT	Pollen tube	Rep1	SRR2731353	SINGLE
	SPT	Stopped-growth pollen tube	Rep1	SRR2731356	SINGLE
PRJNA636000	Ca00001	CK	Rep1	SRR11883577	PAIRED	[5]
	Ca00002	CK	Rep2	SRR11883576	PAIRED
	Ca00003	CK	Rep3	SRR11883565	PAIRED
	Ca00051	CK 5day	Rep1	SRR11883575	PAIRED
	Ca00052	CK 5day	Rep2	SRR11883562	PAIRED
	Ca00053	CK 5day	Rep3	SRR11883561	PAIRED
	Ca00101	CK 10day	Rep1	SRR11883560	PAIRED
	Ca00102	CK 10day	Rep2	SRR11883559	PAIRED
	Ca00103	CK 10day	Rep3	SRR11883558	PAIRED
	Ca01051	0.1%CaNO3 5day	Rep1	SRR11883563	PAIRED
	Ca01052	0.1%CaNO3 5day	Rep2	SRR11883557	PAIRED
	Ca01053	0.1%CaNO3 5day	Rep3	SRR11883574	PAIRED
	Ca01101	0.1%CaNO3 10day	Rep1	SRR11883573	PAIRED
	Ca01102	0.1%CaNO3 10day	Rep2	SRR11883572	PAIRED
	Ca01103	0.1%CaNO3 10day	Rep3	SRR11883571	PAIRED
	Ca05051	0.5%CaNO3 5day	Rep1	SRR11883570	PAIRED
	Ca05052	0.5%CaNO3 5day	Rep2	SRR11883569	PAIRED
	Ca05053	0.5%CaNO3 5day	Rep3	SRR11883568	PAIRED
	Ca05101	0.5%CaNO3 10day	Rep1	SRR11883567	PAIRED
	Ca05102	0.5%CaNO3 10day	Rep2	SRR11883566	PAIRED
	Ca05103	0.5%CaNO3 10day	Rep3	SRR11883564	PAIRED
1	Wang, Y., Sun, X., Zhang, Z., et al. (2022) Revealing the early response of pear (Pyrus bretschneideri Rehd) leaves during Botryosphaeria dothideainfection by transcriptome analysis. Plant Science, 315, 111146.
2	Li, J., Yan, X., Ahmad, M., et al. (2021) Alternative splicing of the dormancy-associated MADS-box transcription factor gene PpDAM1 is associated with flower bud dormancy in ‘Dangshansu’pear (Pyrus pyrifolia white pear group). Plant Physiology and Biochemistry, 166, 1096-1108.
3	Li, Q., Qiao, X., Yin, H., et al. (2019) Unbiased subgenome evolution following a recent whole-genome duplication in pear (Pyrus bretschneideri Rehd.). Horticulture Research, 6.
4	Zhou, H., Yin, H., Chen, J., et al. (2016) Gene-expression profile of developing pollen tube of Pyrus bretschneideri. Gene Expression Patterns, 20, 11-21.
5	Tao, X., Liu, M., Yuan, Y., et al. (2021) Transcriptome provides potential insights into how calcium affects the formation of stone cell in Pyrus. BMC Genomics, 22, 1-16.

## Sheet: RNA-Seq data for D'Anjou
List of all RNA-Seq data from 'D'Anjou'
Bioproject ID	Sample name	Definition	Replicate No.	Run Accession	Layout	Reference
PRJNA715928	DAP-1-14_016	T3/External/Cortical/C	Rep01	SRR14055648	SINGLE	[1]
	DAP-1-14_017	T3/External/Cortical/C	Rep02	SRR14055647	SINGLE
	DAP-1-14_018	T3/External/Cortical/C	Rep03	SRR14055646	SINGLE
	DAP-1-14_019	T3/External/Cortical/C	Rep04	SRR14055645	SINGLE
	DAP-1-14_043C	T3/External/Peel/C	Rep01	SRR14055601	SINGLE
	DAP-1-14_044C	T3/External/Peel/C	Rep02	SRR14055600	SINGLE
	DAP-1-14_047C	T3/External/Peel/C	Rep05	SRR14055597	SINGLE
	DAP-1-14_049B	T3/External/Cortical/C	Rep05	SRR14055644	SINGLE
	DAP-1-14_050B	T3/External/Peel/C	Rep03	SRR14055599	SINGLE
	DAP-1-14_051B	T3/External/Peel/C	Rep04	SRR14055598	SINGLE
	DAP-1-14_052	T3/Internal/Cortex/C	Rep01	SRR14055595	SINGLE
	DAP-1-14_053	T3/Internal/Cortex/C	Rep02	SRR14055594	SINGLE
	DAP-1-14_054	T3/Internal/Cortex/C	Rep03	SRR14055593	SINGLE
	DAP-1-14_055	T3/Internal/Cortex/C	Rep04	SRR14055592	SINGLE
	DAP-1-14_056	T3/Internal/Cortex/C	Rep05	SRR14055591	SINGLE
	DAP-1-14_057	T3/Internal/Peel/C	Rep01	SRR14055590	SINGLE
	DAP-1-14_058	T3/Internal/Peel/C	Rep02	SRR14055589	SINGLE
	DAP-1-14_059	T3/Internal/Peel/C	Rep03	SRR14055588	SINGLE
	DAP-1-14_060	T3/Internal/Peel/C	Rep04	SRR14055587	SINGLE
	DAP-1-14_061	T3/Internal/Peel/C	Rep05	SRR14055586	SINGLE
	DAP-1-14_062	T0/External/Cortex/C	Rep01	SRR14055603	SINGLE
	DAP-1-14_063	T0/External/Cortex/C	Rep02	SRR14055602	SINGLE
	DAP-1-14_064	T0/External/Cortex/C	Rep03	SRR14055633	SINGLE
	DAP-1-14_065	T0/External/Cortex/C	Rep04	SRR14055622	SINGLE
	DAP-1-14_066	T0/External/Cortex/C	Rep05	SRR14055611	SINGLE
	DAP-1-14_067B	T0/External/Peel/C	Rep01	SRR14055660	SINGLE
	DAP-1-14_068B	T0/External/Peel/C	Rep02	SRR14055649	SINGLE
	DAP-1-14_069B	T0/External/Peel/C	Rep03	SRR14055596	SINGLE
	DAP-1-14_070B	T0/External/Peel/C	Rep04	SRR14055585	SINGLE
	DAP-1-14_071B	T0/External/Peel/C	Rep05	SRR14055583	SINGLE
	DAP-1-14_072	T0/Internal/Cortex/C	Rep01	SRR14055643	SINGLE
	DAP-1-14_073	T0/Internal/Cortex/C	Rep02	SRR14055642	SINGLE
	DAP-1-14_074	T0/Internal/Cortex/C	Rep03	SRR14055641	SINGLE
	DAP-1-14_075	T0/Internal/Cortex/	Rep04	SRR14055640	SINGLE
	DAP-1-14_076	T0/Internal/Cortex/C	Rep05	SRR14055639	SINGLE
	DAP-1-14_077B	T0/Internal/Peel/C	Rep01	SRR14055638	SINGLE
	DAP-1-14_078B	T0/Internal/Peel/C	Rep02	SRR14055637	SINGLE
	DAP-1-14_079B	T0/Internal/Peel/C	Rep03	SRR14055636	SINGLE
	DAP-1-14_080B	T0/Internal/Peel/C	Rep04	SRR14055635	SINGLE
	DAP-1-14_081B	T0/Internal/Peel/C	Rep05	SRR14055634	SINGLE
	DAP-1-14_082C	T1/External/Cortex/C	Rep01	SRR14055632	SINGLE
	DAP-1-14_083C	T1/External/Cortex/C	Rep02	SRR14055631	SINGLE
	DAP-1-14_084B	T1/External/Cortex/C	Rep03	SRR14055630	SINGLE
	DAP-1-14_085C	T1/External/Cortex/C	Rep04	SRR14055629	SINGLE
	DAP-1-14_086B	T1/External/Cortex/C	Rep05	SRR14055628	SINGLE
	DAP-1-14_087B	T1/External/Peel/C	Rep02	SRR14055626	SINGLE
	DAP-1-14_088B	T1/External/Peel/C	Rep03	SRR14055625	SINGLE
	DAP-1-14_089B	T1/External/Peel/C	Rep04	SRR14055624	SINGLE
	DAP-1-14_090B	T1/External/Peel/C	Rep05	SRR14055623	SINGLE
	DAP-1-14_091B	T1/Internal/Cortex/C	Rep01	SRR14055621	SINGLE
	DAP-1-14_092C	T1/Internal/Cortex/C	Rep02	SRR14055620	SINGLE
	DAP-1-14_093B	T1/Internal/Cortex/C	Rep03	SRR14055619	SINGLE
	DAP-1-14_094B	T1/Internal/Cortex/C	Rep04	SRR14055618	SINGLE
	DAP-1-14_095B	T1/Internal/Cortex/C	Rep05	SRR14055617	SINGLE
	DAP-1-14_096	T1/Internal/Peel/C	Rep01	SRR14055615	SINGLE
	DAP-1-14_097	T1/Internal/Peel/C	Rep02	SRR14055616	SINGLE
	DAP-1-14_098	T1/Internal/Peel/C	Rep03	SRR14055614	SINGLE
	DAP-1-14_099	T1/Internal/Peel/C	Rep04	SRR14055613	SINGLE
	DAP-1-14_100	T1/Internal/Peel/C	Rep05	SRR14055612	SINGLE
	DAP-1-14_101	T1/External/Peel/C	Rep01	SRR14055627	SINGLE
	DAP-1-14_102	T2/External/Cortexl/C	Rep03	SRR14055608	SINGLE
	DAP-1-14_103	T2/External/Cortexl/C	Rep04	SRR14055607	SINGLE
	DAP-1-14_104	T2/External/Cortexl/C	Rep05	SRR14055606	SINGLE
	DAP-1-14_105	T2/External/Cortexl/C	Rep01	SRR14055610	SINGLE
	DAP-1-14_106	T2/External/Cortexl/C	Rep02	SRR14055609	SINGLE
	DAP-1-14_107	T2/External/Peel/C	Rep01	SRR14055605	SINGLE
	DAP-1-14_108	T2/External/Peel/C	Rep02	SRR14055604	SINGLE
	DAP-1-14_109	T2/External/Peel/C	Rep03	SRR14055584	SINGLE
	DAP-1-14_110	T2/External/Peel/C	Rep04	SRR14055662	SINGLE
	DAP-1-14_111	T2/External/Peel/C	Rep05	SRR14055661	SINGLE
	DAP-1-14_112	T2/Internal/Cortex/C	Rep01	SRR14055659	SINGLE
	DAP-1-14_113	T2/Internal/Cortex/C	Rep02	SRR14055658	SINGLE
	DAP-1-14_114	T2/Internal/Cortex/C	Rep03	SRR14055657	SINGLE
	DAP-1-14_115	T2/Internal/Cortex/C	Rep04	SRR14055656	SINGLE
	DAP-1-14_116	T2/Internal/Cortex/C	Rep05	SRR14055655	SINGLE
	DAP-1-14_117	T2/Internal/Peel/C	Rep01	SRR14055654	SINGLE
	DAP-1-14_118	T2/Internal/Peel/C	Rep02	SRR14055653	SINGLE
	DAP-1-14_119	T2/Internal/Peel/C	Rep03	SRR14055652	SINGLE
	DAP-1-14_120	T2/Internal/Peel/C	Rep04	SRR14055651	SINGLE
	DAP-1-14_121	T2/Internal/Peel/C	Rep05	SRR14055650	SINGLE
1	Honaas, L., Hargarten, H., Hadish, J., et al. (2021) Transcriptomics of Differential Ripening in ‘d’Anjou’ Pear (Pyrus communis L.). Frontiers in Plant Science, 12.

## Sheet: RNA-Seq data for Duli
List of all RNA-Seq data from 'Duli'
Bioproject ID	Sample name	Definition	Replicate No.	Run Accession	Layout	Reference
PRJNA391797	CK1_L	Leave without isoliquiritin treatment	Rep1	SRR5866154	PAIRED	NA
	CK1_R	Root without isoliquiritin treatment	Rep1	SRR5866155	PAIRED
	CK1_S	Stem without isoliquiritin treatment	Rep1	SRR5866156	PAIRED
	CK2_L	Leave without isoliquiritin treatment	Rep2	SRR5866157	PAIRED
	CK2_R	Root without isoliquiritin treatment	Rep2	SRR5866158	PAIRED
	CK2_S	Stem without isoliquiritin treatment	Rep2	SRR5866159	PAIRED
	CK3_L	Leave without isoliquiritin treatment	Rep3	SRR5866160	PAIRED
	CK3_R	Root without isoliquiritin treatment	Rep3	SRR5866161	PAIRED
	CK3_S	Stem without isoliquiritin treatment	Rep3	SRR5866162	PAIRED
	IS1_L	Leave under the isoliquiritin treatment	Rep1	SRR5866163	PAIRED
	IS1_R	Root under the isoliquiritin treatment	Rep1	SRR5866164	PAIRED
	IS1_S	Stem under the isoliquiritin treatment	Rep1	SRR5866165	PAIRED
	IS2_L	Leave under the isoliquiritin treatment	Rep2	SRR5866166	PAIRED
	IS2_R	Root under the isoliquiritin treatment	Rep2	SRR5866167	PAIRED
	IS2_S	Stem under the isoliquiritin treatment	Rep2	SRR5866168	PAIRED
	IS3_L	Leave under the isoliquiritin treatment	Rep3	SRR5866169	PAIRED
	IS3_R	Root under the isoliquiritin treatment	Rep3	SRR5866170	PAIRED
	IS3_S	Stem under the isoliquiritin treatment	Rep3	SRR5866171	PAIRED

## Sheet: RNA-Seq data for Zhongai 1
List of all RNA-Seq data from 'Zhongai 1'
Bioproject ID	Sample name	Definition	Replicate No.	Run Accession	Layout	Reference
PRJNA261994	Pear_158-T2	Leave of Jinxiang (vigorous pear)	Rep1	SRR1610821	PAIRED	[1]
	Pear_158-T1	Leave of Zhongai 1(dwarfing pear)	Rep2	SRR1609135	PAIRED
1	Ou, C., Jiang, S., Wang, F., et al. (2015) An RNA-Seq analysis of the pear (Pyrus communis L.) transcriptome, with a focus on genes associated with dwarf. Plant Gene, 4, 69-77.

## Sheet: Resequencing data
Project	Description	Data Source	Reference
Resequencing data	113 variation datasets	NCBI/PRJNA381668	[1]
1	Wu, J., Wang, Y., Xu, J., et al. (2018) Diversification and independent domestication of Asian and European pears. Genome Biology, 19, 1-16.

## Sheet: Epigenetics Data
Project	Description	Data Source	Reference
Epigenetics	BS-Seq of ovary	NCBI/ PRJNA503322	[1]
Epigenetics	BS-Seq of petal	PearMODB	This Study
Epigenetics	BS-Seq of sepal	PearMODB	This Study
1	Li, Q., Qiao, X., Yin, H., et al. (2019) Unbiased subgenome evolution following a recent whole-genome duplication in pear (Pyrus bretschneideri Rehd.). Horticulture Research, 6.
